# Supplementary material for: Healthy-Canteen Displays: A Tactic to Encourage Community Sport Canteens to Provide Healthier Food and Beverage Options
Source: Int J Environ Res Public Health. 2021 Sep 28;18(19):10194. doi: 10.3390/ijerph181910194 (PMC8507705; doi:10.3390/ijerph181910194)
Supplement: Supplementary file 1 [file ijerph-18-10194-s001.zip]

Archive with 1 entries (1 files):
- ijerph-1381932-supplementary.pdf
